# Supplementary material for: Global Associations between Copy Number and Transcript mRNA Microarray Data: An Empirical Study
Source: Cancer Inform. 2008 Feb 9;6:17–23. doi: 10.4137/cin.s342 (PMC2623285; doi:10.4137/cin.s342)
Supplement: Supplementary file 1 [file cin-6-0017-s1.xls]

## Sheet: LAR
Color code: Red-<0.001, Green->0.05,Yellow-0.001~0.05
Using Raw Data
Compared to expected proportion
Chrm	Pollack			13 array			Pancreatic			Prostate Cancer Cell Line			18 PCA sampes			SCLC			Ovarian
	Average Proportion of Non-zero betas on own Chromosome	Proportion of genes on each chromosome	Wilcox test p-value	Average Proportion of Non-zero betas on own Chromosome	Proportion of genes on each chromosome	Wilcox test p-value	Average Proportion of Non-zero betas on own Chromosome	Proportion of genes on each chromosome	Wilcox test p-value	Average Proportion of Non-zero betas on own Chromosome	Proportion of genes on each chromosome	Wilcox test p-value	Average Proportion of Non-zero betas on own Chromosome	Proportion of genes on each chromosome	Wilcox test p-value	Average Proportion of Non-zero betas on own Chromosome	Proportion of genes on each chromosome	Wilcox test p-value	Average Proportion of Non-zero betas on own Chromosome	Proportion of genes on each chromosome	Wilcox test p-value
1	0.1269	0.0989699	4.43e-05	0.124672	0.111681	0.426	0.0886577	0.0960693	1	0.0469283	0.102562	0.6871	0.105691	0.103691	1.82664e-06	0.127693	0.09095	0.865049	0.256376	0.0903814	< 2.2e-16
2	0.0785	0.0660473	0.4037	0.0358993	0.0565734	1	0.0757637	0.0700529	1	0.0431302	0.0677681	0.9054	0.078827	0.0773698	0.999985	0.109254	0.0669	6.88338e-15	0.150799	0.0635365	< 2.2e-16
3	0.0689	0.0595839	0.9647	0.0630037	0.0571596	0.01877	0.09375	0.0666742	1	0.0443038	0.0608373	0.997	0.0705955	0.0678157	1	0.106007	0.0569	1.88317e-09	0.222733	0.0523425	< 2.2e-16
4	0.0508	0.0397899	0.3186	0.0586527	0.0360545	0.4481	0.0480226	0.0398694	0.9647	0.0347656	0.0448054	1	0.0459497	0.0525478	0.00111594	0.0600924	0.0413	2.76779e-13	0.100638	0.0357587	< 2.2e-16
5	0.0885	0.0521107	1.44e-09	0.043771	0.0435292	0.9909	0.0730114	0.0495551	2.848e-09	0.0336601	0.0535564	1	0.0528569	0.0559198	1	0.0841088	0.0508	0.956629	0.19617	0.0487148	< 2.2e-16
6	0.0729	0.0537265	2.07e-08	0.105899	0.0589184	< 2.2e-16	0.0860944	0.0560874	7.772e-16	0.0337466	0.0508261	1	0.0645437	0.0607906	1	0.0809575	0.0507	0.987317	0.194798	0.0462272	< 2.2e-16
7	0.0681	0.049081	2.81e-05	0.0569561	0.0448483	0.5453	0.0881024	0.0560874	1.779e-13	0.0288462	0.050056	1	0.0451389	0.047958	0.00836556	0.0545061	0.0462	1	0.210227	0.0502695	< 2.2e-16
8	0.1077	0.039588	1.38e-08	0.074096	0.0353217	0.05141	0.106715	0.0423471	3.957e-10	0.0280391	0.0483758	1	0.0476872	0.0436493	9.67414e-05	0.0587644	0.0362	1.37904e-09	0.213781	0.0339967	< 2.2e-16
9	0.0699	0.0397899	0.000541	0.0433777	0.0362011	0.8958	0.0754593	0.0429102	0.0008814	0.0220982	0.0392047	1	0.042055	0.0435556	0.056465	0.0991296	0.0376	0	0.208921	0.0432214	< 2.2e-16
10	0.0661	0.0405979	0.000553	0.0344177	0.0444086	0.9997	0.0366438	0.0411082	1	0.0168866	0.0450854	1	0.0482227	0.0418696	0.000663018	0.0650812	0.03555	3.69822e-06	0.101499	0.0401119	< 2.2e-16
11	0.0773033	0.0567562	0.5945	0.0511066	0.0520299	0.9215	0.0627671	0.0527086	3.763e-06	0.0316695	0.041725	1	0.0467527	0.0532034	4.63948e-05	0.0827665	0.04745	0.980893	0.179089	0.056903	< 2.2e-16
12	0.0649189	0.0539285	5.09e-06	0.108361	0.0558405	< 2.2e-16	0.0662371	0.0546233	0.003981	0.0323953	0.0534864	1	0.0537505	0.0518921	9.58731e-10	0.0912753	0.04965	0.0629218	0.211838	0.0665423	< 2.2e-16
13	0.0389462	0.019592	0.0357	0.0555556	0.0184669	0.9255	0.0144231	0.0234261	1	0.0131988	0.0225427	1	0.0212079	0.022574	1	0.1271	0.0211	0	0.170605	0.0222844	< 2.2e-16
14	0.0464135	0.0319127	0.758	0.0372405	0.0342958	0.9986	0.0645292	0.0346886	0.2518	0.0192669	0.0372445	1	0.0347594	0.0350319	0.689558	0.140977	0.03005	0	0.147485	0.0354478	< 2.2e-16
15	0.0521542	0.029691	0.183	0.0379009	0.0287264	0.999	0.0914537	0.0352517	0.000838	0.0171306	0.0326939	1	0.0293501	0.0347508	0.998919	0.082351	0.02815	0	0.239348	0.0381426	< 2.2e-16
16	0.102481	0.0416078	1.43e-14	0.101829	0.0423567	8.156e-08	0.049569	0.0326613	0.1222	0.0176817	0.0356343	1	0.029734	0.0332522	0.977055	0.0977159	0.03005	0	0.151442	0.0431177	< 2.2e-16
17	0.145461	0.0640275	1.94e-13	0.226541	0.0597977	< 2.2e-16	0.0551321	0.0554116	0.293	0.0241438	0.0511061	1	0.0507877	0.0502061	1.73153e-07	0.0836764	0.04085	0	0.230626	0.064573	< 2.2e-16
18	0.0606641	0.0175722	0.00143	0.0235911	0.0159754	1	0.0580882	0.0191463	0.06439	0.016791	0.0187623	1	0.0186023	0.0207006	1	0.121124	0.01715	0	0.166623	0.0156509	< 2.2e-16
19	0.0797009	0.0525146	1.8e-09	0.0501184	0.0530558	0.3045	0.0410053	0.0425724	0.9707	0.0213904	0.0523663	1	0.0374971	0.0452417	0.706788	0.101108	0.0361	0	0.183888	0.0741086	< 2.2e-16
20	0.0609756	0.0248435	1.3e-09	0.115617	0.0345889	7.101e-07	0.0219907	0.0243271	1	0.0148026	0.0266032	1	0.0236865	0.0241663	0.999992	0.060742	0.0223	1.23324e-06	0.135565	0.024772	< 2.2e-16
21	0.0291439	0.0123207	0.1099	0.00978474	0.0106991	1	0.0094086	0.0104742	1	0.00607639	0.0100812	1	0.00933707	0.0111465	1	0.0419218	0.00965	0.691565	0.06	0.0147181	< 2.2e-16
22	0.0475476	0.0224197	1.38e-05	0.0600649	0.0257951	0.5539	0.0223214	0.018921	1	0.0121951	0.0229628	1	0.0215794	0.0226677	1	0.0617389	0.01605	0.00528722	0.0946075	0.030369	< 2.2e-16
23	0.0381526	0.0335286	0.995	0.0319097	0.0426499	1	0.0578859	0.0335623	0.2515	0.0203089	0.0305937	1				0.0361305	0.0273	0.590144	0.0418823	0.00881012	2.153e-12
Compared to other chrm
Chrm	Pollack			13 array			Pancreatic			Prostate Cancer			18 PCA sample			SCLC			Ovarian
	Average Number of non-zero betas for genes from this Chromosome	Average Number of non-zero betas for genes from other chromosomesExpectation	Wilcox Test p-value	Average Number of non-zero betas for genes from this Chromosome	Average Number of non-zero betas for genes from other chromosomesExpectation	Wilcox Test p-value	Average Number of non-zero betas for genes from this Chromosome	Average Number of non-zero betas for genes from other chromosomes	Wilcox Test p-value	Average Number of non-zero betas for genes from this Chromosome	Average Number of non-zero betas for genes from other chromosomes	Wilcox Test p-value	Average Number of non-zero betas for genes from this Chromosome	Average Number of non-zero betas for genes from other chromosomes	Wilcox Test p-value	Average Number of non-zero betas for genes from this Chromosome	Average Number of non-zero betas for genes from other chromosomes	Wilcox Test p-value	Average Number of non-zero betas for genes from this Chromosome	Average Number of non-zero betas for genes from other chromosomes	Wilcox Test p-value
1	2.28367	1.63371	1.98e-12	0.872703	0.679591	4.643e-08	0.709261	0.596312	0.001069	0.375427	0.331851	0.02694	0.95122	0.956735	0.599589	1.40462	0.706232	0	6.4094	1.81108	< 2.2e-16
2	1.41284	1.15722	0.001296	0.251295	0.182072	0.0008889	0.606109	0.527189	0.3009	0.345041	0.3079	0.03142	0.709443	0.751167	0.955008	1.20179	0.709838	0	3.76998	1.46552	< 2.2e-16
3	1.24068	1.02255	0.0009943	0.441026	0.305923	0.0001422	0.75	0.689393	0.2416	0.35443	0.271263	0.001115	0.635359	0.63545	0.644027	1.16608	0.553388	0	5.56832	1.03336	< 2.2e-16
4	0.913706	0.679428	0.0004166	0.410569	0.286757	0.004789	0.384181	0.276246	0.02491	0.278125	0.235928	0.0308	0.413547	0.435887	0.748523	0.661017	0.324085	0	2.51594	0.782543	< 2.2e-16
5	1.59302	1.01619	1.27e-06	0.306397	0.266932	0.1996	0.584091	0.393174	8.08e-08	0.269281	0.24558	0.0551	0.475712	0.495188	0.716099	0.925197	0.492362	0	4.90426	0.898235	< 2.2e-16
6	1.31203	1.04248	0.002073	0.741294	0.416758	< 2.2e-16	0.688755	0.501253	5.54e-06	0.269973	0.252913	0.1443	0.580894	0.613144	0.78656	0.890532	0.594701	1.3578e-13	4.86996	0.993262	< 2.2e-16
7	1.22634	1.05225	0.02578	0.398693	0.260242	0.0002665	0.704819	0.563417	0.0002636	0.230769	0.175105	0.0363	0.40625	0.448741	0.935949	0.599567	0.384986	1.88738e-15	5.25567	1.13238	< 2.2e-16
8	1.93878	0.639117	< 2.2e-16	0.518672	0.191127	1.554e-15	0.853723	0.366812	< 2.2e-16	0.224313	0.156331	0.001642	0.429185	0.463467	0.77303	0.646409	0.345196	0	5.34451	0.677146	< 2.2e-16
9	1.25888	0.725705	3.5e-07	0.303644	0.260189	0.1238	0.603675	0.415509	0.0002203	0.176786	0.16963	0.4974	0.378495	0.374498	0.41403	1.09043	0.339724	0	5.22302	0.886253	< 2.2e-16
10	1.18905	0.76	2.43e-06	0.240924	0.182976	0.005376	0.293151	0.24677	0.2412	0.135093	0.154692	0.8239	0.434004	0.400528	0.164135	0.715893	0.203276	0	2.53747	0.917072	< 2.2e-16
11	1.39146	0.879443	2.41e-09	0.357747	0.289579	0.1154	0.502137	0.410177	0.0002951	0.253356	0.231663	0.1064	0.420775	0.420954	0.383309	0.910432	0.463178	0	4.47723	1.24739	< 2.2e-16
12	1.16854	0.950043	0.001774	0.75853	0.521267	2.393e-08	0.529897	0.269955	1.117e-12	0.259162	0.188831	8.099e-05	0.483755	0.457024	0.103085	1.00403	0.495449	0	5.29595	1.60948	< 2.2e-16
13	0.701031	0.373712	0.003421	0.388889	0.221592	0.008027	0.115385	0.145197	0.9622	0.10559	0.106432	0.3796	0.190871	0.193388	0.382337	1.3981	0.290632	0	4.26512	0.481713	< 2.2e-16
14	0.835443	0.570624	0.000442	0.260684	0.156321	0.0001668	0.516234	0.216311	1.272e-10	0.154135	0.118746	0.0232	0.312834	0.296059	0.22479	1.55075	0.32945	0	3.68714	0.793144	< 2.2e-16
15	0.938775	0.492714	3.29e-09	0.265306	0.181832	0.006485	0.731629	0.181415	< 2.2e-16	0.137045	0.110444	0.1398	0.264151	0.272392	0.685458	0.905861	0.373978	0	5.9837	0.95	< 2.2e-16
16	1.84466	0.753635	< 2.2e-16	0.712803	0.446281	4.927e-05	0.396552	0.402142	0.3353	0.141454	0.134083	0.4397	0.267606	0.274877	0.429412	1.07488	0.497964	0	3.78606	0.797227	< 2.2e-16
17	2.6183	0.905697	< 2.2e-16	1.58578	0.867966	< 2.2e-16	0.441057	0.359843	0.08857	0.193151	0.154788	0.00865	0.45709	0.487574	0.72154	0.920441	0.467758	0	5.76565	1.2728	< 2.2e-16
18	1.09195	0.257401	3.61e-11	0.165138	0.062258	0.0002853	0.464706	0.186933	4.737e-12	0.134328	0.103667	0.1179	0.167421	0.190913	0.859541	1.33236	0.150379	0	4.16556	0.311046	< 2.2e-16
19	1.43461	0.93818	5.54e-07	0.350829	0.3128	0.06069	0.328042	0.377485	0.9007	0.171123	0.166371	0.4031	0.337474	0.368979	0.911191	1.11219	0.7327	2.7589e-13	4.5972	1.53778	< 2.2e-16
20	1.09756	0.388567	1.04e-14	0.235772	0.358507	6.263e-12	0.175926	0.19035	0.6245	0.118421	0.0811277	0.008377	0.213178	0.184392	0.13549	0.668161	0.185128	0	3.38912	0.477203	< 2.2e-16
21	0.52459	0.279141	0.00474	0.0684932	0.0448889	0.1512	0.0752688	0.0765991	0.6158	0.0486111	0.0405941	0.2777	0.0840336	0.0821256	0.418088	0.46114	0.146413	5.4734e-13	1.5	0.336419	< 2.2e-16
22	0.855856	0.365496	5.86e-08	0.420455	0.148639	1.541e-10	0.178571	0.175066	0.3611	0.097561	0.0809688	0.0675	0.194215	0.192639	0.492827	0.679128	0.200417	0	2.36519	0.55628	< 2.2e-16
23	0.686747	0.569697	0.1436	0.223368	0.180955	0.03822	0.463087	0.272929	6.04e-06	0.162471	0.145013	0.1791				0.397436	0.24797	6.12403e-08	1.04706	0.200146	< 2.2e-16
Chrm	Pollack			13 array			Pancreatic			Prostate Cancer			18 PCA sample			Ovarian
	Average Number of non-zero betas for genes from this Chromosome	Average Number of non-zero betas for genes from other chromosomesExpectation	Wilcox Test p-value	Average Number of non-zero betas for genes from this Chromosome	Average Number of non-zero betas for genes from other chromosomesExpectation	Wilcox Test p-value	Average Number of non-zero betas for genes from this Chromosome	Average Number of non-zero betas for genes from other chromosomes	Wilcox Test p-value	Average Number of non-zero betas for genes from this Chromosome	Average Number of non-zero betas for genes from other chromosomes	Wilcox Test p-value	Average Number of non-zero betas for genes from this Chromosome	Average Number of non-zero betas for genes from other chromosomes	Wilcox Test p-value	Average Number of non-zero betas for genes from this Chromosome	Average Number of non-zero betas for genes from other chromosomes	Wilcox Test p-value
1
2
3
4
5
6
7
8
9
10
11
12
13
14
15
16
17
18
19
20
21
22
23
Partition Chrm Using HMM, smoothed value
Compared to expected proportion
Chrm	Pollack			13 array			Pancreatic			Prostate Cancer Cell Line			18 PCA sampes			Ovarian
	Average Proportion of Non-zero betas on own Chromosome	Proportion of genes on each chromosome	Wilcox test p-value	Average Proportion of Non-zero betas on own Chromosome	Proportion of genes on each chromosome	Wilcox test p-value	Average Proportion of Non-zero betas on own Chromosome	Proportion of genes on each chromosome	Wilcox test p-value	Average Proportion of Non-zero betas on own Chromosome	Proportion of genes on each chromosome	Wilcox test p-value	Average Proportion of Non-zero betas on own Chromosome	Proportion of genes on each chromosome	Wilcox test p-value	Average Proportion of Non-zero betas on own Chromosome	Proportion of genes on each chromosome	Wilcox test p-value
1	0.118757	0.0992317	0.00313696	0.14192	0.111681	0.00541631	0.0813306	0.0960694	1	0.0935154	0.102562	0.848972	0.00230854	0.103691	1
2	0.0665251	0.0670081	0.997798	0.0329386	0.0565734	1	0.00844051	0.0700529	1	0.0643078	0.0677681	1	0.0325531	0.0773698	1
3	0.0303215	0.0582586	1	0.0494505	0.0571596	0.799894	0.0515203	0.0666742	1	0.0802647	0.0608373	1	0.00352977	0.0678157	1
4	0.07041	0.0399061	0.000344703	0.0371661	0.0360545	0.999912	0.0540254	0.0398693	0.861991	0.0585938	0.0448054	1	0.00118835	0.0525478	1
5	0.0564516	0.0529236	0.0322159	0.0509861	0.0435292	0.733654	0.0732955	0.0495551	1.98564e-06	0.0702614	0.0535564	0.999999	0.0135865	0.0559198	1
6	0.0453956	0.0548442	0.933777	0.0842217	0.0589184	6.16136e-06	0.10994	0.0560874	0	0.053719	0.0508261	1	0.15083	0.0607906	0
7	0.0672004	0.048869	0.00352836	0.0410831	0.0448483	0.997008	0.0901104	0.0560874	6.53144e-13	0.0839161	0.050056	0.999987	0.0410156	0.047958	0.999903
8	0.17669	0.0413999	0	0.0770599	0.0353217	0.0513956	0.101064	0.0423471	2.05781e-10	0.0535456	0.0483758	1	0.0786838	0.0436493	0
9	0.0256642	0.0392659	1	0.0555234	0.0362011	0.342568	0.078084	0.0429102	0.0265842	0.0294643	0.0392047	1	0.134528	0.0435556	0
10	0.0593368	0.0407597	0.0234456	0.0452617	0.0444086	0.992998	0.0291096	0.0411082	1	0.0384317	0.0450854	1	0.0357942	0.0418696	1
11	0.102725	0.0565514	1.53881e-05	0.0571429	0.0520299	0.801565	0.0771902	0.0527086	9.02756e-07	0.0952181	0.041725	0.121457	0.0479264	0.0532034	0.183529
12	0.0670732	0.0524968	0.000140508	0.0967379	0.0558405	4.47492e-08	0.0458763	0.0546233	0.999989	0.078534	0.0534864	1	0.0691937	0.0518921	3.1098e-09
13	0.0872162	0.0198463	7.36233e-12	0.015873	0.0184669	1	0.00661058	0.0234261	1	0.0403727	0.0225427	1	0.00414938	0.022574	1
14	0.0681126	0.0311566	3.6152e-05	0.0482295	0.0342958	0.999622	0.0507305	0.0346886	0.999209	0.0460526	0.0372445	1	0.0389186	0.0350319	0.958758
15	0.0858944	0.0300896	5.52819e-08	0.037172	0.0287264	0.995914	0.114217	0.0352517	7.68827e-11	0.0219486	0.0326939	1	0.107218	0.0347508	0
16	0.093254	0.0418267	4.69597e-10	0.119624	0.0423567	2.2239e-11	0.0956897	0.0326613	3.93976e-09	0.0250491	0.0356343	1	0.0588419	0.0332522	0.0138654
17	0.165033	0.0653009	0	0.217087	0.0597977	0	0.0355691	0.0554116	1	0.0496575	0.0511061	1	0.00145108	0.0502061	1
18	0.0870147	0.0177123	5.71341e-09	0.0183486	0.0159754	1	0.0882353	0.0191463	1.98311e-06	0.0177239	0.0187623	1	0.113122	0.0207006	0
19	0.0676726	0.0518566	5.07384e-05	0.0335438	0.0530558	1	0.042328	0.0425724	0.997016	0.0705214	0.0523663	0.999999	0.00575109	0.0452417	1
20	0.12037	0.0243278	0	0.119249	0.0345889	3.72173e-07	0.0428241	0.0243271	0.874883	0.0177632	0.0266032	1	0.00344531	0.0241663	1
21	0.0833333	0.0110969	9.00919e-08	0.00391389	0.0106991	1	0.0268817	0.0104741	0.998868	0.0121528	0.0100812	1	0.0410831	0.0111465	0.594042
22	0.0893043	0.022834	1.11022e-16	0.0462662	0.0257951	0.960637	0.0275298	0.018921	0.999919	0.0236281	0.0229628	1	0.0165289	0.0226677	1
23	0.0233918	0.0324371	1	0.041728	0.0426499	0.973561	0.0612416	0.0335623	0.525537	0.0343249	0.0305937	1
Compared to other chrm
Chrm	Pollack			13 array			Pancreatic			Prostate Cancer Cell Line			SCLC			18 PCA sample
	Average Number of non-zero betas for genes from this Chromosome	Average Number of non-zero betas for genes from other chromosomes	Wilcox Test p-value	Average Number of non-zero betas for genes from this Chromosome	Average Number of non-zero betas for genes from other chromosomes	Wilcox Test p-value	Average Number of non-zero betas for genes from this Chromosome	Average Number of non-zero betas for genes from other chromosomes	Wilcox Test p-value	Average Number of non-zero betas for genes from this Chromosome	Average Number of non-zero betas for genes from other chromosomes	Wilcox Test p-value	Average Number of non-zero betas for genes from this Chromosome	Average Number of non-zero betas for genes from other chromosomes	Wilcox Test p-value	Average Number of non-zero betas for genes from this Chromosome	Average Number of non-zero betas for genes from other chromosomes	Wilcox Test p-value
1	2.13763	1.11514	0	0.993438	0.766045	1.44012e-07	0.650645	0.57239	0.0143063	0.374061	0.352758	0.146694	1.49714	0.792633	0	0.0207769	0.0260215	0.852775
2	1.19745	0.797118	8.31731e-07	0.23057	0.162343	0.0162071	0.0675241	0.0622502	0.224946	0.257231	0.214103	0.00527375	1.09778	0.670563	0	0.292978	0.329137	0.960322
3	0.545787	0.414684	0.00274822	0.346154	0.260532	0.000741983	0.412162	0.342705	0.00187936	0.321059	0.245248	0.00128808	1.86284	1.14335	0	0.031768	0.02291	0.0644235
4	1.26738	0.847299	2.92172e-05	0.260163	0.180629	0.00343934	0.432203	0.319413	0.00557111	0.234375	0.2146	0.227073	0.885118	0.406603	0	0.0106952	0.0220465	0.947621
5	1.01613	0.632717	1.25389e-09	0.356902	0.321483	0.161208	0.586364	0.479085	0.00316266	0.281046	0.272727	0.20478	0.984879	0.694879	5.11902e-12	0.122278	0.183748	0.990869
6	0.817121	0.83021	0.615299	0.589552	0.366921	1.94361e-08	0.879518	0.590502	1.40305e-10	0.214876	0.194719	0.234177	0.616119	0.272561	0	1.35747	1.36571	0.713591
7	1.20961	0.679829	6.22489e-08	0.287582	0.259782	0.114442	0.720884	0.613411	0.00166942	0.335664	0.283809	0.142582	0.525463	0.345369	8.50098e-13	0.369141	0.381149	0.793978
8	3.18041	1.01002	0	0.539419	0.175023	0	0.808511	0.446783	3.09004e-11	0.214182	0.166703	0.0048249	0.626928	0.421436	4.03246e-08	0.708155	0.765426	0.767131
9	0.461956	0.19458	7.70593e-06	0.388664	0.273418	0.00169084	0.624672	0.400094	0.000128585	0.117857	0.108423	0.318147	1.0339	0.339345	0	1.21075	1.15522	0.376815
10	1.06806	0.767297	9.82695e-05	0.316832	0.200614	0.00027001	0.232877	0.16467	0.00201935	0.153727	0.154472	0.613688	0.365385	0.0822765	0	0.322148	0.271483	0.0772795
11	1.84906	1.08754	2.0095e-14	0.4	0.286797	0.00536782	0.617521	0.552253	0.0394558	0.380872	0.355275	0.0620121	1.14206	0.71255	0	0.431338	0.467155	0.819816
12	1.20732	1.30968	0.885565	0.677165	0.555573	0.035533	0.36701	0.167262	1.46772e-11	0.314136	0.238462	0.00270833	0.888417	0.435575	0	0.622744	0.62873	0.606857
13	1.56989	0.519704	0	0.111111	0.121099	0.66668	0.0528846	0.10045	0.975871	0.161491	0.087953	0.000212097	1.61358	0.450628	0	0.0373444	0.0604696	0.88674
14	1.22603	1.06388	0.0708187	0.337607	0.221733	0.0435265	0.405844	0.129506	3.33067e-16	0.184211	0.125509	0.000587079	1.33986	0.230172	0	0.350267	0.33576	0.178519
15	1.5461	0.610121	0	0.260204	0.177305	0.00357459	0.913738	0.175695	0	0.0877944	0.0599985	0.0346339	0.988166	0.509151	0	0.96496	0.904318	0.0540269
16	1.67857	0.495546	0	0.83737	0.506428	1.21467e-06	0.765517	0.678193	0.0705421	0.100196	0.0978584	0.218009	1.50528	0.791443	0	0.529577	0.472435	0.117475
17	2.97059	1.09566	0	1.51961	0.930475	1.11022e-16	0.284553	0.21736	0.0102248	0.19863	0.162019	0.011738	1.00389	0.609228	0	0.0130597	0.0140039	0.572067
18	1.56627	0.222029	0	0.12844	0.0930891	0.125743	0.705882	0.427259	1.90201e-06	0.0708955	0.0598602	0.292839	1.20505	0.230937	0	1.0181	1.00488	0.451033
19	1.21811	0.975017	0.00259851	0.234807	0.153227	0.000916723	0.338624	0.482884	0.99991	0.282086	0.236407	0.0058794	0.662841	0.437795	1.63361e-06	0.0517598	0.0702443	0.820056
20	2.16667	0.873141	0	0.834746	0.347654	5.88529e-13	0.342593	0.307399	0.141347	0.0710526	0.0550921	0.089528	0.828979	0.186217	0	0.0310078	0.0605682	0.939057
21	1.5	0.559776	2.02424e-10	0.0273973	0.0497778	0.761102	0.215054	0.0841111	4.08531e-05	0.0486111	0.0325318	0.373051	0.918919	0.25006	0	0.369748	0.330586	0.192644
22	1.60748	0.86176	5.0323e-11	0.323864	0.129833	3.3618e-09	0.220238	0.234646	0.34025	0.0945122	0.121381	0.891658	0.732026	0.153006	0	0.14876	0.125934	0.302189
23	0.421053	0.318262	0.0099413	0.292096	0.286283	0.264429	0.489933	0.275492	1.14878e-05	0.1373	0.121109	0.177649	0.663004	0.27735	0

## Sheet: Correlation
Chrm	Pollack			13 array			Ovarian			Pancreatic			Prostate Cancer
	Proportion of genes from this Chromosome among the top 20 correlated genes	Expected proportion of genes from this chromosome among the top 20 correlated genes	Wilcox Test p-value	Proportion of genes from this Chromosome among the top 20 correlated genes	Expected proportion of genes from this chromosome among the top 20 correlated genes	Wilcox Test p-value	Proportion of genes from this Chromosome among the top 20 correlated genes	Expected proportion of genes from this chromosome among the top 20 correlated genes	Wilcox Test p-value	Proportion of genes from this Chromosome among the top 20 correlated genes	Expected proportion of genes from this chromosome among the top 20 correlated genes	Wilcox Test p-value	Proportion of genes from this Chromosome among the top 20 correlated genes	Expected proportion of genes from this chromosome among the top 20 correlated genes	Wilcox Test p-value
1	0.161735	0.101219	0.334438	0.146063	0.111681	0.107999	0.455275	0.0903814	<2.2E-16	0.0927902	0.0960694	0.999922	0.0955631	0.102562	1
2	0.0834862	0.067548	0.0529507	0.0395078	0.0565734	1	0.216069	0.0635365	<2.2E-16	0.0752412	0.0700529	0.999995	0.0846591	0.0677681	0.125683
3	0.0832203	0.0609378	0.00235212	0.0512821	0.0571596	1	0.398812	0.0523425	<2.2E-16	0.112753	0.0666742	0.0405583	0.0930955	0.0608373	0.189648
4	0.0502538	0.0406941	0.90167	0.0621951	0.0360545	0.0155937	0.153623	0.0357587	<2.2E-16	0.0490113	0.0398694	0.996922	0.0678125	0.0448054	0.00188889
5	0.110271	0.0532948	0.0432131	0.0385522	0.0435292	0.982344	0.426383	0.0487148	<2.2E-16	0.0727273	0.0495551	1.26608e-08	0.0643791	0.0535564	0.999869
6	0.0740602	0.0549473	0.733287	0.0798507	0.0589184	0.0131839	0.403027	0.0462272	<2.2E-16	0.0805221	0.0560874	0.743359	0.0640496	0.0508261	0.990531
7	0.0639918	0.0501962	0.987314	0.0493464	0.0448483	0.855011	0.380412	0.0502695	<2.2E-16	0.100904	0.0560874	0.0149075	0.0561538	0.050056	1
8	0.158673	0.0404875	2.3535e-06	0.0941909	0.0353217	0.00946799	0.50747	0.0339967	<2.2E-16	0.141489	0.0423471	4.69744e-11	0.0581766	0.0483758	0.99378
9	0.0822335	0.0406941	0.000187925	0.0412955	0.0362011	0.738969	0.346403	0.0432214	<2.2E-16	0.0804462	0.0429102	0.125037	0.0434821	0.0392047	0.995832
10	0.0798507	0.0415203	2.16344e-06	0.0432343	0.0444086	0.902162	0.140698	0.0401119	<2.2E-16	0.0413699	0.0411082	0.997751	0.0444876	0.0450854	0.994453
11	0.0713523	0.0580459	0.908434	0.0526761	0.0520299	1	0.318215	0.056903	<2.2E-16	0.061859	0.0527086	0.999912	0.0656879	0.041725	3.93501e-11
12	0.0784644	0.0551539	0.395642	0.112467	0.0558405	2.63624e-10	0.310826	0.0665423	<2.2E-16	0.0762887	0.0546233	0.999986	0.0632199	0.0534864	1
13	0.0484536	0.0200372	0.00373647	0.0472222	0.018467	0.000581976	0.446279	0.0222844	<2.2E-16	0.0151442	0.0234261	1	0.032764	0.0225427	0.0717678
14	0.0398734	0.0326379	0.993792	0.0380342	0.0342958	0.999035	0.213889	0.0354478	<2.2E-16	0.0631494	0.0346886	0.610167	0.0460526	0.0372445	0.999086
15	0.064966	0.0303656	0.054232	0.0298469	0.0287264	0.999868	0.465761	0.0381426	<2.2E-16	0.1377	0.0352517	0.000279838	0.0360814	0.0326939	1
16	0.119417	0.0425532	6.46582e-10	0.118512	0.0423567	<2.2E-16	0.199519	0.0431177	<2.2E-16	0.0517241	0.0326613	0.112361	0.039391	0.0356343	0.999998
17	0.256309	0.0654823	5.55111e-16	0.22451	0.0597977	<2.2E-16	0.477929	0.064573	<2.2E-16	0.0521341	0.0554116	1	0.0488356	0.0511061	1
18	0.0298851	0.0179715	0.356108	0.0279817	0.0159754	0.0209535	0.278477	0.0156509	<2.2E-16	0.0529412	0.0191463	4.05584e-06	0.0304104	0.0187623	0.101611
19	0.0938462	0.0537079	0.296249	0.056768	0.0530558	0.999968	0.268531	0.0741086	<2.2E-16	0.0410053	0.0425724	0.999748	0.0475267	0.0523663	1
20	0.0552846	0.025408	0.813106	0.0298729	0.0345889	1	0.285565	0.024772	<2.2E-16	0.019213	0.0243271	0.833013	0.0292105	0.0266032	1
21	0.0631147	0.0126007	0.0198342	0.00479452	0.0106991	1	0.0926056	0.0147181	1.44329e-15	0.00913978	0.0104742	1	0.0125	0.0100812	0.99902
22	0.0162162	0.0229291	0.745906	0.0170455	0.0257951	1	0.206655	0.030369	<2.2E-16	0.0285714	0.018921	0.528119	0.0266768	0.0229628	0.00573656
23	0.0332	0.0342904	1	0.0250859	0.0426499	1	0.0729412	0.00881012	5.79068e-08	0.057047	0.0335623	0.943839	0.0366864	0.0305937	0.987773
Chrm	Pollack			13 array			Ovarian			Pancreatic			Prostate Cancer
	Average Number of greater-than-0.5 correlated genes genes from this Chromosome	Average Number of greater-than-0.5 correlated genes from other chromosomes	Wilcox Test p-value	Average Number of greater-than-0.5 correlated genes genes from this Chromosome	Average Number of greater-than-0.5 correlated genes from other chromosomes	Wilcox Test p-value	Average Number of greater-than-0.5 correlated genes genes from this Chromosome	Average Number of greater-than-0.5 correlated genes from other chromosomes	Wilcox Test p-value	Average Number of greater-than-0.5 correlated genes genes from this Chromosome	Average Number of greater-than-0.5 correlated genes from other chromosomes	Wilcox Test p-value	Average Number of greater-than-0.5 correlated genes genes from this Chromosome	Average Number of greater-than-0.5 correlated genes from other chromosomes	Wilcox Test p-value
1	2.94898	1.20984	1.52911e-09	62.4685	48.8109	<2.2E-16	10.7248	0.66283	<2.2E-16	45.3505	40.956	0.011088	351.117	338.409	0.0012905
2	1.32416	1.01196	0.0547608	21.7591	23.8638	0.949369	1.98695	0.49109	<2.2E-16	34.1801	31.2313	0.0636282	222.418	219.396	0.166755
3	1.23729	0.944567	0.005297	25.2282	24.9754	0.323007	4.30891	0.305698	<2.2E-16	37.6892	37.1776	0.366927	224.951	214.296	0.00520727
4	0.80203	0.468777	0.00832244	19.3984	17.3451	0.0680382	1.14493	0.183059	<2.2E-16	21.0169	17.5687	7.84908e-05	181.723	169.973	0.000528063
5	1.64341	1.00022	0.113532	20.7239	19.6264	0.265404	7.28511	0.285465	<2.2E-16	29.3091	23.1717	3.90765e-11	206.514	193.202	6.27991e-05
6	1.33459	0.830164	6.43757e-05	28.4204	26.7549	0.0710164	5.34753	0.262443	<2.2E-16	29.3735	24.9742	4.89066e-07	167.887	169.933	0.758609
7	0.839506	0.799043	0.887016	17.4412	19.3865	0.975362	4.74227	0.392775	<2.2E-16	37.1325	33.065	0.0035375	171.589	160.721	0.0288905
8	4.58673	0.708073	<2.2E-16	23.7718	14.325	<2.2E-16	10.3689	0.243991	<2.2E-16	30.0798	21.397	<2.2E-16	181.614	164.911	5.75343e-05
9	1.19797	0.54242	2.68164e-08	15.3158	15.7803	0.424757	2.99041	0.226844	<2.2E-16	28.0604	21.0612	1.17234e-07	126.211	128.183	0.785901
10	1.32836	0.709267	2.1767e-05	25.4158	18.6658	2.43188e-10	1.21705	0.276104	<2.2E-16	20.526	16.6328	5.01466e-09	165.47	157.94	0.100586
11	1.23843	0.555482	5.2563e-05	24.5183	21.3817	0.00132068	5.97086	0.416969	<2.2E-16	26.8996	24.066	9.60642e-05	155.203	150.829	0.0584804
12	1.2809	0.879974	0.00403312	29.1837	27.8648	0.0186844	3.94704	0.518765	<2.2E-16	31.2495	23.7337	3.18391e-07	197.044	174.866	6.93931e-08
13	0.814433	0.270025	0.00236398	8.96825	8.96043	0.669995	6.84186	0.157426	<2.2E-16	7.75481	9.10599	0.984491	70.1677	66.9024	0.0126735
14	0.550633	0.459107	0.263678	17.4573	15.1666	0.0115636	1.47661	0.234795	<2.2E-16	22.5877	14.5383	9.66782e-13	131.581	122.547	0.000450395
15	0.891157	0.399233	4.47208e-06	13.6939	12.0978	0.000873368	8.03261	0.337823	<2.2E-16	48.9776	16.1888	<2.2E-16	137.394	124.618	0.00231437
16	1.75243	0.530097	<2.2E-16	23.4221	21.7897	0.0116341	2.14423	0.194757	<2.2E-16	18.9931	18.3532	0.256059	108.369	107.974	0.690617
17	6.20189	0.913572	<2.2E-16	38.1593	32.4988	7.47546e-08	7.27769	0.329307	<2.2E-16	25.6565	21.7309	1.66661e-05	191.16	181.38	0.0131777
18	0.517241	0.223601	0.000408895	10.6972	7.01028	2.70404e-07	3.45033	0.0881331	<2.2E-16	11.6941	8.14192	1.19492e-07	76.7313	71.6376	0.0241481
19	1.57692	0.754202	0.000166176	29.0028	25.2384	0.0139316	3.52308	0.356655	<2.2E-16	20.0159	19.6469	0.239792	195.769	175.892	3.48486e-06
20	1.18699	0.411615	0.000332207	19.5169	15.2415	3.09909e-09	2.21339	0.177702	<2.2E-16	11.0509	10.244	0.0118647	97.2316	83.113	1.36445e-06
21	0.852459	0.116109	4.62197e-12	5.47945	4.61704	0.0156586	0.809859	0.0591206	<2.2E-16	5.27957	4.07409	0.00909326	32.1389	29.162	0.0083565
22	0.252252	0.232135	0.389445	16.2159	12.0492	1.13499e-05	4.17747	0.14698	<2.2E-16	8.38691	8.24452	0.164493	91.9543	84.8967	0.0158657
23	0.285714	0.37116	0.81562	20.6735	17.7763	0.00892448	0.4	0.0610687	<2.2E-16	18.0235	14.7769	0.000277029	111.592	109.241	0.181229

## Sheet: chromosome size
Chrm	Pollack	14-array	Pancreatic	Prostate	SCLC
1	465	762	853	1465	1748
2	314	386	622	968	1217
3	273	390	592	869	1079
4	187	246	354	640	766
5	248	297	440	765	992
6	257	402	498	726	943
7	229	306	498	715	864
8	194	241	376	691	713
9	184	247	381	560	708
10	191	303	365	644	624
11	265	355	468	596	901
12	246	381	485	764	941
13	93	126	208	322	383
14	146	234	308	532	562
15	141	196	313	467	507
16	196	289	290	509	568
17	306	408	492	730	772
18	83	109	170	268	317
19	243	362	378	748	697
20	114	236	216	380	421
21	52	73	93	144	185
22	107	176	168	328	306
23	152	291	298	437	546
Mean Variance
Chrm	Pollack		14-array		Pancreatic		Prostate		SCLC
	Before	After	Before	After	Before	After	Before	After	Before	After
1	0.449762	0.103622	0.0961353	0.0666182	0.103619	0.0304482	0.129565	0.107568	0.120979	0.0877259
2	0.397777	0.08111	0.0671759	0.0434722	0.111868	0.0284814	0.125069	0.105593	0.0881368	0.0643334
3	0.399178	0.071661	0.066308	0.042745	0.12649	0.0587388	0.124644	0.0991949	0.0995548	0.0777756
4	0.450501	0.13449	0.0647624	0.0404674	0.129211	0.0690191	0.122174	0.0989233	0.126293	0.10303
5	0.445454	0.115348	0.0738743	0.0526285	0.123011	0.0622158	0.124499	0.100239	0.103976	0.0729808
6	0.419974	0.102103	0.0737189	0.0489444	0.149225	0.0761831	0.0966551	0.0693704	0.0992081	0.0575949
7	0.413606	0.0842869	0.0990359	0.0678363	0.150983	0.0726828	0.0973291	0.0822844	0.0741046	0.0400422
8	0.477459	0.15377	0.14115	0.107754	0.204554	0.138504	0.170706	0.141919	0.120026	0.0850983
9	0.369211	0.0553714	0.0848878	0.0568372	0.130458	0.0593508	0.0879891	0.0699904	0.125294	0.0892984
10	0.418375	0.087897	0.0709831	0.0467161	0.115403	0.0486639	0.193701	0.169311	0.136462	0.0849063
11	0.438862	0.107586	0.0675421	0.0375976	0.124792	0.0578227	0.0840225	0.0720416	0.110923	0.081107
12	0.42088	0.0934953	0.0707242	0.0406595	0.165476	0.0921674	0.111825	0.096392	0.105286	0.0664931
13	0.365712	0.0820901	0.092591	0.0639128	0.149457	0.0697047	0.166655	0.139991	0.204502	0.162689
14	0.398586	0.146486	0.0744398	0.0522318	0.123681	0.0463435	0.144295	0.115982	0.107727	0.0656507
15	0.390782	0.104159	0.0777065	0.0506171	0.176183	0.104513	0.112976	0.101263	0.0900099	0.0607169
16	0.381871	0.132383	0.0741142	0.0493622	0.117734	0.0725156	0.0798884	0.0589526	0.0942781	0.0656795
17	0.434796	0.129747	0.205517	0.169792	0.119591	0.0462999	0.0977283	0.0814296	0.0856087	0.0540774
18	0.454057	0.151213	0.0730742	0.0496481	0.208947	0.153381	0.152586	0.13484	0.201961	0.160618
19	0.400798	0.12526	0.0743391	0.0480261	0.168744	0.0880942	0.101055	0.087348	0.0853276	0.0465947
20	0.453135	0.184671	0.153553	0.127109	0.128966	0.0746633	0.0921087	0.0779319	0.0983452	0.0632967
21	0.428626	0.161331	0.0676957	0.0362815	0.1205	0.0405902	0.0792589	0.0606585	0.0756137	0.0475409
22	0.394984	0.151489	0.0588012	0.0354678	0.131214	0.0623173	0.106303	0.0895311	0.0922453	0.0561731
23	0.41049	0.0852185	0.0777028	0.0532562	0.156616	0.0902485	0.128218	0.0970405	0.12547	0.0827502
Standard Deviation
Chrm	Pollack		14-array		Pancreatic		Prostate		SCLC
	Before	After	Before	After	Before	After	Before	After	Before	After
1	0.407329	0.112367	0.460641	0.450992	0.0722802	0.0385891	0.180119	0.135298	0.183592	0.154724
2	0.281623	0.0642217	0.0995322	0.0753261	0.0833407	0.0233507	0.257216	0.224631	0.137733	0.129214
3	0.343506	0.102701	0.0614022	0.0560383	0.0831935	0.0317876	0.147169	0.102306	0.0609676	0.0717611
4	0.432846	0.179301	0.0561345	0.0408734	0.0855471	0.0517461	0.137595	0.0910737	0.0953268	0.105032
5	0.351431	0.115913	0.170401	0.169207	0.092465	0.0572369	0.224862	0.176574	0.0688414	0.0335283
6	0.328791	0.114865	0.0975964	0.0884531	0.123434	0.0813611	0.147588	0.107866	0.0810818	0.0637003
7	0.315419	0.0708139	0.314116	0.299635	0.101045	0.0579056	0.109208	0.0869748	0.0433418	0.0180869
8	0.344113	0.104188	0.191955	0.162083	0.149722	0.096831	0.167521	0.106861	0.21662	0.180836
9	0.307571	0.0775604	0.145509	0.128902	0.0856034	0.0502683	0.0951363	0.0569016	0.0962019	0.0650578
10	0.335253	0.0772134	0.0794417	0.0632602	0.0953511	0.0577074	0.297609	0.21987	0.116458	0.0693911
11	0.425302	0.143451	0.0724287	0.055958	0.0977551	0.0644006	0.147744	0.116516	0.075934	0.059794
12	0.273523	0.0827152	0.0627274	0.0486772	0.16489	0.122388	0.141502	0.101859	0.0928777	0.0670928
13	0.20224	0.0579112	0.111688	0.0925535	0.10765	0.0556754	0.341011	0.319473	0.128372	0.0895611
14	0.311987	0.143449	0.142486	0.139086	0.0876961	0.0365378	0.128317	0.103117	0.0608205	0.031103
15	0.283431	0.0951666	0.158808	0.13476	0.120608	0.0528924	0.136496	0.116775	0.0534145	0.088565
16	0.307524	0.109618	0.104078	0.092642	0.108344	0.076955	0.0803711	0.0611988	0.100935	0.0913498
17	0.310938	0.127555	0.495089	0.417784	0.116712	0.0708039	0.13767	0.105999	0.0794327	0.0530573
18	0.38238	0.164749	0.0678535	0.0475203	0.159943	0.0922036	0.276427	0.273926	0.117668	0.0697818
19	0.425524	0.17437	0.172472	0.169418	0.165356	0.108778	0.10101	0.0772384	0.0818812	0.0842422
20	0.397279	0.200481	0.387154	0.361805	0.0774649	0.0518709	0.0814718	0.0638995	0.0973974	0.0740993
21	0.393945	0.218734	0.0669342	0.0600157	0.0773771	0.0308671	0.0725105	0.0523038	0.0540623	0.0303345
22	0.382673	0.190951	0.0645307	0.0649674	0.104376	0.0586775	0.155499	0.157932	0.0547809	0.0271423
23	0.323295	0.100072	0.174604	0.164253	0.115182	0.0733399	0.14355	0.102223	0.101585	0.0736749
